# Supplementary material for: Impact of precursor-derived peracetic acid on post-weaning diarrhea, intestinal microbiota, and predicted microbial functional genes in weaned pigs
Source: Front Microbiol. 2024 Jan 25;15:1356538. doi: 10.3389/fmicb.2024.1356538 (PMC10850238; doi:10.3389/fmicb.2024.1356538)
Supplement: Supplementary material 1 — Feature tables at phylum and genus levels. This file depicts the composition (post-denoise features) at both phylum and genus levels throughout all the analyzed samples. [file Table_1.XLSX]

## Sheet: Phylum level
index	Proteobacteria	Firmicutes	Actinobacteriota	Archaea_Euryarchaeota	Campilobacterota	Cyanobacteria	Unassigned	Bacteroidota	Unassgned2	Fusobacteriota	Spirochaetota	Patescibacteria	Planctomycetota	Desulfobacterota	Verrucomicrobiota	Fibrobacterota	Archaea__Thermoplasmatota	Synergistota	Deferribacterota	WPS-2	Deinococcota	Elusimicrobiota	Treatment
Stomach-1-1	6758	22924	183	9	163	5554	0	3764	2	15	7	0	0	0	2	0	13	0	0	0	0	0	ZnO
Stomach-1-2	7305	16149	271	4	281	5898	8	1838	0	79	9	0	0	0	0	0	2	0	0	0	2	0	ZnO
Stomach-2-3	10944	10129	273	36	20	8510	0	1151	0	90	9	10	2	5	0	0	0	0	0	0	0	0	0ppm
Stomach-2-4	4438	10179	108	20	10	3915	2	505	0	64	4	10	3	0	0	2	0	0	0	0	0	0	0ppm
Stomach-3-5	3333	15536	111	334	65	2810	0	885	0	54	38	12	11	3	0	6	4	2	0	83	0	0	50ppm
Stomach-3-6	3964	24324	85	98	0	2930	6	1138	0	19	22	10	0	6	6	4	4	0	0	32	2	0	50ppm
Stomach-4-7	5213	27441	51	2	3	5686	8	122	2	33	2	0	0	0	0	0	0	0	0	2	0	0	150ppm
Stomach-4-8	5213	31370	90	15	5	5359	4	179	0	21	8	3	0	2	2	0	0	0	0	2	0	0	150ppm
Stomach-5-9	1666	26825	18	5	27	1980	2	53	0	2	0	3	2	0	0	0	0	0	0	0	0	0	50ppm
Stomach-5-10	7964	4697	102	11	50	6750	0	259	0	39	4	0	0	0	0	0	0	0	0	0	0	0	50ppm
Stomach-6-11	4295	16036	56	5	0	4026	5	286	0	2	0	0	0	0	0	0	0	0	0	0	0	0	150ppm
Stomach-6-12	4382	10743	53	12	31	3722	4	257	0	18	0	3	0	0	0	0	0	0	0	0	0	0	150ppm
Stomach-7-13	3183	12308	74	13	3	2493	4	532	0	20	19	6	0	4	0	0	0	0	0	0	0	0	0ppm
Stomach-7-14	3390	13972	51	8	11	2949	2	257	0	27	4	0	0	0	0	0	0	0	0	0	0	0	0ppm
Stomach-8-15	4464	11927	63	2	29	4754	2	210	0	38	0	0	0	0	0	0	0	0	0	0	0	0	ZnO
Stomach-8-16	3012	19660	76	0	7	2849	0	108	0	61	0	0	0	0	0	0	0	0	0	0	0	0	ZnO
Stomach-9-17	3105	32438	70	72	13	3436	2	465	0	5	3	8	4	4	2	0	0	0	0	0	0	0	0ppm
Stomach-9-18	4340	20311	58	49	9	5497	2	515	0	11	13	2	0	7	0	0	0	0	0	0	0	0	0ppm
Stomach-10-19	4058	26941	104	13	2	3646	10	586	0	154	27	5	0	4	0	0	0	0	0	4	2	0	50ppm
Stomach-10-20	2661	16648	51	0	6	7374	0	67	0	0	5	0	0	0	0	0	0	0	0	2	0	0	50ppm
Stomach-11-21	2969	14056	32	0	10	3765	5	72	0	8	0	0	0	0	0	0	0	0	0	0	0	0	ZnO
Stomach-11-22	1758	30774	21	0	0	2726	18	38	0	5	0	0	0	0	0	0	0	0	0	0	0	0	ZnO
Stomach-12-23	2647	37996	32	0	0	2445	5	88	0	4	0	0	0	0	0	0	0	0	0	0	0	0	150ppm
Stomach-12-24	4463	37143	86	2	0	4005	2	153	0	6	0	0	0	0	0	0	0	0	0	0	0	0	150ppm
Stomach-13-25	3484	28472	61	0	0	2397	1	215	5	0	0	0	0	0	0	0	0	0	0	2	3	0	50ppm
Stomach-13-26	2720	29499	149	12	23	941	4	1531	0	170	13	8	3	17	19	0	0	0	4	2	2	0	50ppm
Stomach-14-27	3359	38067	67	6	593	1709	10	248	0	34	2	0	0	2	0	0	2	0	0	0	0	0	ZnO
Stomach-14-28	1703	39659	35	0	0	644	6	90	0	5	0	0	0	0	0	0	0	0	0	0	0	0	ZnO
Stomach-15-29	9096	6485	146	10	11	9345	0	1067	0	12	14	0	0	4	0	0	0	0	0	0	0	0	150ppm
Stomach-15-30	4716	24566	75	6	9	4321	9	560	0	7	6	0	2	0	0	0	2	0	0	0	0	0	150ppm
Stomach-16-31	11737	11672	187	2	524	10540	0	684	2	92	4	2	0	0	0	0	0	0	0	0	0	0	0ppm
Stomach-16-32	5131	29783	56	2	10	4689	2	343	0	2	3	0	0	0	0	0	0	0	0	0	0	0	0ppm
Stomach-17-33	2306	31649	80	0	0	1355	11	362	2	8	0	2	0	0	0	0	0	0	0	0	0	0	ZnO
Stomach-17-34	2385	27676	152	0	4	1824	10	217	6	21	0	4	0	0	0	0	0	0	0	0	0	0	ZnO
Stomach-18-35	10051	13163	298	48	12	7668	2	679	4	38	27	0	2	7	14	0	4	0	0	88	3	4	0ppm
Stomach-18-36	3814	23245	78	15	46	3035	9	153	0	28	2	2	2	2	2	0	2	0	0	3	0	0	0ppm
Stomach-19-37	7083	11536	183	44	27	5078	0	1525	2	17	14	4	0	11	3	10	2	0	0	2	0	0	50ppm
Stomach-19-38	6591	22297	70	11	0	4652	2	624	0	9	2	2	0	0	0	0	0	0	0	0	0	0	50ppm
Stomach-20-39	1743	16601	2	0	0	2950	2	12	0	0	0	0	0	0	0	0	0	0	0	0	0	0	150ppm
Stomach-20-40	8058	20850	140	22	4	5508	0	383	0	3	18	0	2	2	0	0	0	0	0	0	0	0	150ppm
Stomach-21-41	5991	14210	137	37	4	4922	0	410	0	41	15	0	3	0	0	4	0	0	0	22	0	0	50ppm
Stomach-21-42	4576	27561	69	31	133	4049	8	277	0	25	29	4	0	0	0	4	0	0	0	0	0	0	50ppm
Stomach-22-43	5778	23453	124	35	2	5509	7	1516	0	22	53	3	0	9	11	2	6	0	0	5	0	0	150ppm
Stomach-22-44	6278	17801	134	22	10	5490	7	654	0	29	19	0	0	0	0	4	0	0	0	2	2	0	150ppm
Stomach-23-45	4457	14201	209	9	9	3380	5	727	0	102	3	0	0	3	0	0	0	0	0	0	0	0	ZnO
Stomach-23-46	712	33782	4	0	0	975	14	24	0	5	0	0	0	0	0	0	0	0	0	0	0	0	ZnO
Stomach-24-47	14916	8531	232	11	158	12051	0	832	1	68	22	0	0	4	0	0	2	0	0	0	0	0	0ppm
Stomach-24-48	4571	29279	91	14	79	5446	6	263	0	37	0	0	0	2	2	0	0	0	0	0	0	0	0ppm
Ileum-1-1	106	21735	135	140	76	91	4	8479	0	0	277	15	0	18	4	0	0	0	0	0	0	0	ZnO
Ileum-1-2	11505	15692	87	0	8	112	11	40	0	2	0	0	0	0	0	0	0	0	0	0	0	0	ZnO
Ileum-2-3	23	29948	3	0	25	10	28	0	9	0	0	0	0	0	0	0	0	0	0	0	0	0	0ppm
Ileum-2-4	1146	25508	4	0	0	5	48	14	6	0	0	0	0	0	0	0	0	0	0	0	0	0	0ppm
Ileum-3-5	396	22471	59	113	0	18	19	0	0	0	0	0	0	0	0	0	0	0	0	3	0	0	50ppm
Ileum-3-6	2358	31672	93	70	8	70	31	6	3	5	0	0	0	0	0	0	0	0	0	4	0	0	50ppm
Ileum-4-7	137	35462	0	0	3	2	45	38	20	0	0	0	0	0	0	0	0	0	0	0	0	0	150ppm
Ileum-4-8	28	40526	22	13	2	63	26	4	3	2	0	0	0	0	0	0	0	0	0	0	0	0	150ppm
Ileum-5-9	65	29050	121	74	0	0	13	0	8	0	0	0	2	0	0	0	0	0	0	0	0	0	50ppm
Ileum-5-10	3238	26438	73	36	6	8	24	6	0	0	0	0	0	0	0	0	0	0	0	0	0	0	50ppm
Ileum-6-11	402	28151	15	4	0	3	29	4	0	0	0	0	0	0	0	0	0	0	0	0	0	0	150ppm
Ileum-6-12	41	23901	66	8	0	7	27	3	0	0	0	0	0	0	0	0	0	0	0	0	0	0	150ppm
Ileum-7-13	84	28746	99	34	0	25	42	6	0	0	0	0	0	0	0	0	0	0	0	0	0	0	0ppm
Ileum-7-14	107	22686	8	2	0	8	13	0	0	0	0	0	0	0	0	0	0	0	0	0	0	0	0ppm
Ileum-8-15	20	32065	15	0	11	54	22	0	0	0	0	0	0	0	0	0	0	0	0	0	0	0	ZnO
Ileum-8-16	69	25384	12	0	5	8	9	0	0	0	0	0	0	0	0	0	0	0	0	0	0	0	ZnO
Ileum-9-17	13734	19298	117	124	49	44	10	2	0	0	0	0	0	0	0	0	0	0	0	0	0	0	0ppm
Ileum-9-18	1179	30461	58	45	18	46	31	21	0	0	0	0	0	0	371	0	0	0	0	0	0	0	0ppm
Ileum-10-19	1455	36153	47	21	0	11	70	13	4	0	0	0	0	0	0	0	0	0	0	0	0	0	50ppm
Ileum-10-20	1636	34677	28	4	2	10	46	2	0	0	0	0	0	0	0	0	0	0	0	0	0	0	50ppm
Ileum-11-21	860	30652	42	2	8	32	36	2	0	0	0	0	0	0	0	0	0	0	0	0	0	0	ZnO
Ileum-11-22	26	42523	30	0	0	28	70	6	7	0	0	0	0	0	0	0	0	0	0	0	0	0	ZnO
Ileum-12-23	7	41359	0	0	0	0	41	3	9	0	0	0	0	0	0	0	0	0	0	0	0	0	150ppm
Ileum-12-24	1531	63238	2	0	357	18	56	14	10	0	0	0	0	0	0	0	0	0	0	0	0	0	150ppm
Ileum-13-25	33	32503	12	0	22	40	17	0	7	0	0	0	0	0	0	0	0	0	0	0	0	0	50ppm
Ileum-13-26	74	28447	67	0	2	57	28	51	6	0	0	0	2	3	0	0	0	0	0	3	0	0	50ppm
Ileum-14-27	547	25075	5	0	2	4	9	5	7	0	0	0	0	0	0	0	0	0	0	0	0	0	ZnO
Ileum-14-28	189	25112	16	0	0	5	32	0	2	0	0	0	0	0	0	0	0	0	0	0	0	0	ZnO
Ileum-15-29	8711	1842	3	0	7	7	9	2	0	0	0	0	0	0	0	0	0	0	0	0	0	0	150ppm
Ileum-15-30	508	26410	33	35	0	9	14	29	6	0	0	0	0	0	0	0	0	0	0	0	0	0	150ppm
Ileum-16-31	95	27996	19	2	55	98	28	0	0	0	0	0	0	0	6	0	0	0	0	0	0	0	0ppm
Ileum-16-32	21	35521	0	0	0	15	52	0	15	0	0	0	0	0	0	0	0	0	0	0	0	0	0ppm
Ileum-17-33	11	35773	70	0	0	13	51	2	15	0	0	0	0	0	0	0	0	0	0	0	0	0	ZnO
Ileum-17-34	84	27102	382	2	109	13	67	9	11	0	0	4	0	0	0	0	0	0	0	0	0	0	ZnO
Ileum-18-35	406	41533	19	5	0	0	30	13	0	0	0	0	0	0	6	0	0	0	0	0	0	0	0ppm
Ileum-18-36	318	25727	52	2	0	11	49	0	0	0	0	0	0	0	0	0	0	0	0	0	0	0	0ppm
Ileum-19-37	329	31061	111	31	78	39	17	4	0	0	0	0	0	0	0	0	0	0	0	0	0	0	50ppm
Ileum-19-38	1487	32299	19	4	2	7	62	2	8	0	0	0	0	0	0	0	0	0	0	0	0	0	50ppm
Ileum-20-39	543	28490	44	2	16	92	10	0	0	0	0	0	0	0	154	0	0	0	0	0	0	0	150ppm
Ileum-20-40	12715	28191	36	16	2	45	28	40	0	0	0	0	0	4	0	0	0	0	0	0	0	0	150ppm
Ileum-21-41	220	47714	73	15	7	32	48	76	12	0	0	0	2	4	0	0	0	0	0	0	0	0	50ppm
Ileum-21-42	35	34111	62	23	0	17	28	6	5	0	0	0	0	0	29	0	0	0	0	0	0	0	50ppm
Ileum-22-43	343	44073	25	25	0	6	66	4	18	0	0	0	0	0	0	0	0	0	0	0	0	0	150ppm
Ileum-22-44	45	29210	40	7	20	105	40	2	0	0	0	0	0	0	0	0	0	0	0	0	0	0	150ppm
Ileum-23-45	149	36184	16	0	21	16	47	21	0	0	0	0	0	0	0	0	0	0	0	0	0	0	ZnO
Ileum-23-46	523	42486	4	0	5	151	48	7	0	0	0	0	0	0	0	0	0	0	0	0	0	0	ZnO
Ileum-24-47	13491	14387	173	55	32	209	11	4	0	0	0	0	0	0	0	0	0	0	0	0	0	0	0ppm
Ileum-24-48	82	45755	50	36	0	39	37	2	6	0	0	0	0	0	0	0	0	0	0	0	0	0	0ppm
Negative control 1	20	28	0	0	0	86	0	0	0	0	0	0	0	0	0	0	0	0	0	0	0	0	Negative Sequencing Control
Negative control 2	2	0	0	0	0	7	0	0	0	0	0	0	0	0	0	0	0	0	0	0	0	0	Negative Sequencing Control
Caecum-1-1	54	25650	174	0	0	29	15	10440	0	0	4	0	0	0	0	0	0	0	0	0	0	0	ZnO
Caecum-1-2	58	23665	179	0	0	0	19	9443	0	0	6	0	0	0	0	0	6	0	0	0	0	0	ZnO
Caecum-2-3	60	30108	191	4	168	51	35	7857	7	0	9	0	0	4	8	4	2	3	2	0	0	0	0ppm
Caecum-2-4	562	21446	72	17	26	225	15	6172	0	0	6	3	2	9	0	8	2	4	2	0	0	0	0ppm
Caecum-3-5	242	19937	185	263	3	248	8	8065	0	0	131	0	0	7	4	0	0	6	0	111	0	0	50ppm
Caecum-3-6	466	26406	91	105	8	80	14	9420	0	0	466	25	0	8	0	0	0	2	0	0	0	0	50ppm
Caecum-4-7	919	28377	83	133	387	183	21	7964	6	7	748	12	32	139	51	114	45	20	13	24	0	0	150ppm
Caecum-4-8	1183	32040	320	587	137	732	8	13503	44	0	1904	60	38	171	2	119	63	30	8	2	0	0	150ppm
Caecum-5-9	367	20669	188	30	1086	54	4	7242	0	43	754	10	22	274	0	5	6	17	25	0	0	0	50ppm
Caecum-5-10	60	17226	115	160	3	117	3	5038	2	2	338	32	2	74	109	10	55	7	0	0	0	0	50ppm
Caecum-6-11	707	20604	38	0	8	0	6	6506	0	0	0	0	0	0	0	0	0	0	0	0	0	0	150ppm
Caecum-6-12	8	17375	130	54	0	2	8	6324	0	0	0	0	0	0	0	0	0	0	0	0	0	0	150ppm
Caecum-7-13	1218	25687	66	0	6	32	13	2	0	2	0	0	0	0	0	0	0	0	0	0	0	0	0ppm
Caecum-7-14	160	16868	67	17	7	120	11	7177	0	0	34	37	0	17	0	0	0	6	2	0	0	0	0ppm
Caecum-8-15	10	19713	336	2	4	5	7	8088	0	0	0	0	0	0	0	0	0	0	0	0	0	0	ZnO
Caecum-8-16	30	27524	154	0	2	4	13	7424	0	0	8	0	0	0	19	0	8	0	0	0	0	0	ZnO
Caecum-9-17	4777	21206	271	35	290	98	7	8501	0	0	107	0	10	185	129	33	3	14	3	0	0	0	0ppm
Caecum-9-18	2185	21682	342	26	619	60	10	10355	0	7	305	22	6	82	28	7	23	16	26	0	0	0	0ppm
Caecum-10-19	221	31794	360	68	1410	222	17	9953	3	0	4	22	0	98	5	9	0	2	2	0	0	0	50ppm
Caecum-10-20	2027	27436	254	97	18	22	13	6640	3	0	83	16	0	10	3	3	0	0	0	19	0	16	50ppm
Caecum-11-21	6	22862	78	0	0	0	44	6449	0	0	0	0	0	0	0	0	0	0	0	0	0	0	ZnO
Caecum-11-22	7	34389	399	15	0	0	31	7454	2	0	0	0	0	0	0	0	0	0	0	0	0	0	ZnO
Caecum-12-23	262	37371	325	3	67	139	33	11866	3	0	5	0	0	26	0	0	22	8	0	5	0	0	150ppm
Caecum-12-24	280	42505	521	2	14	407	20	14352	2	0	12	0	0	8	0	0	9	2	0	0	0	0	150ppm
Caecum-13-25	271	27801	672	35	2	0	4	9681	0	0	4	0	36	84	0	0	0	4	0	152	0	0	50ppm
Caecum-13-26	218	27521	389	0	22	114	7	9333	0	2	76	3	0	16	0	0	2	5	3	0	0	0	50ppm
Caecum-14-27	266	41849	257	0	36	106	34	9722	2	0	37	17	3	21	0	43	0	0	0	0	0	0	ZnO
Caecum-14-28	66	28054	489	30	4	0	24	6039	0	0	25	0	8	76	0	0	0	0	0	0	0	0	ZnO
Caecum-15-29	5087	19247	300	0	716	5	12	9441	0	0	42	29	0	9	0	0	0	2	0	0	0	0	150ppm
Caecum-15-30	430	29621	212	65	27	60	14	12758	0	2	455	0	27	47	0	0	4	5	0	0	0	0	150ppm
Caecum-16-31	367	36981	301	0	37	0	25	9117	4	0	9	17	0	16	8	0	0	0	0	0	0	0	0ppm
Caecum-16-32	33	48235	220	16	4	0	30	4407	4	0	0	0	0	5	0	0	0	0	0	0	0	0	0ppm
Caecum-17-33	24	34866	437	3	7	2	24	5213	4	0	0	0	0	0	0	0	0	0	0	0	0	0	ZnO
Caecum-17-34	35	29162	147	2	6	91	22	8570	0	0	4	0	0	6	0	6	0	0	0	0	0	0	ZnO
Caecum-18-35	644	30323	417	74	3904	197	20	8813	0	0	36	12	0	77	8	3	0	3	5	2	0	0	0ppm
Caecum-18-36	396	20702	94	36	12	248	14	7198	2	0	286	0	0	22	13	7	2	0	0	7	0	6	0ppm
Caecum-19-37	624	21743	107	112	54	137	10	8463	2	0	8	50	0	7	0	55	0	0	0	13	0	0	50ppm
Caecum-19-38	37	30320	232	6	3	128	13	8465	3	0	13	28	0	12	0	0	0	2	0	0	0	0	50ppm
Caecum-20-39	425	29360	276	122	42	432	14	11204	0	0	403	43	6	17	2	24	0	3	2	0	0	0	150ppm
Caecum-20-40	449	35404	921	230	1786	11	14	14100	0	0	164	40	35	216	7	27	0	0	1	0	0	0	150ppm
Caecum-21-41	33	25368	119	128	19	11	8	8233	0	0	493	4	2	80	30	0	0	0	0	5	0	0	50ppm
Caecum-21-42	530	23095	144	116	395	93	11	7752	0	0	350	135	0	100	7	27	0	2	0	0	0	0	50ppm
Caecum-22-43	456	38006	254	6	0	4	15	3822	0	0	4	2	0	8	0	0	0	0	0	0	0	0	150ppm
Caecum-22-44	21	17120	117	119	21	85	10	8812	0	0	36	12	0	0	0	8	0	0	0	0	0	0	150ppm
Caecum-23-45	14	20800	137	0	0	0	13	8951	0	0	6	0	0	0	0	0	2	0	0	0	0	0	ZnO
Caecum-23-46	73	26284	114	3	0	7	15	10145	0	0	0	0	0	0	0	0	2	0	0	0	0	0	ZnO
Caecum-24-47	802	35547	484	6	0	192	11	8945	0	0	9	0	0	21	0	2	0	0	0	0	0	0	0ppm
Caecum-24-48	103	38413	221	149	79	363	6	9450	0	0	15	4	0	36	0	0	0	2	0	0	0	0	0ppm

## Sheet: Genus level
index	Escherichia_Shigella	Lactobacillus	Sarcina	Clostridium	Streptococcus	Blautia	Turicibacter	Corynebacterium	Methanobrevibacter	Helicobacter	Ruminoccocus(gauvreauii_group)	Terrisporobacter	Lactococcus	Actinobacillus	Methanosphaera	Chloroplast	Eubacterium(hallii_group)	Mitochondria	Romboutsia	Fusicatenibacter	uncultured	Collinsella	Subdoligranulum	Serratia	Mogibacterium	Holdemanella	Unassigned_Neisseriaceae	Unassigned	Catenibacterium	Megasphaera	Unassigned_Anaerovoracaceae	Jeotgalibaca	Mitsuokella	Phascolarctobacterium	Gastranaerophilales	Eubacterium(fissicatena_group)	Enterococcus	Coprococcus	Dorea	Curtobacterium	Enterorhabdus	Unassigned_Lachnospiraceae	Clostridia_UCG-014	Rothia	Solobacterium	Intestinibacter	Lachnospiraceae_ND3007	Frisingicoccus	Microbacterium
Stomach-1-1	41	4834	11203	53	765	1223	10	20	9	8	81	24	168	486	0	5550	76	3944	9	84	168	38	238	0	46	53	15	0	43	8	29	203	10	217	4	3	31	137	87	37	3	238	120	6	12	26	43	0	0
Stomach-1-2	5	10546	2	39	725	1130	5	50	2	224	88	9	102	389	2	5896	42	4386	7	48	65	49	101	0	26	54	17	8	44	2	2	282	3	74	2	0	43	40	46	74	4	117	91	12	17	6	23	0	0
Stomach-2-3	22	5402	10	76	926	338	10	79	23	8	62	21	409	420	13	8500	36	7274	27	95	190	9	109	0	12	21	44	0	14	112	6	59	34	102	10	0	14	69	24	78	4	169	61	33	14	10	43	2	0
Stomach-2-4	75	8200	5	41	390	131	0	24	14	2	28	11	70	255	6	3909	18	3084	4	51	84	8	55	0	10	11	46	2	7	53	4	17	14	46	6	0	6	50	16	32	2	79	26	13	5	11	23	2	0
Stomach-3-5	22	10225	0	262	401	913	20	15	282	62	72	195	24	133	52	2801	27	2483	3	262	142	4	202	0	27	7	7	0	0	6	30	10	14	231	9	6	0	152	81	20	9	198	118	15	34	18	84	9	0
Stomach-3-6	0	20510	0	153	483	465	13	10	86	0	20	145	29	263	12	2926	29	2953	1	375	237	4	102	0	10	4	3	6	0	5	6	0	8	131	4	8	0	91	30	22	3	134	88	21	19	14	61	0	0
Stomach-4-7	0	26552	262	19	327	18	4	0	2	3	2	7	42	105	0	5686	4	4154	4	6	9	0	14	0	3	0	4	8	2	3	0	0	0	5	0	0	2	0	0	26	0	8	4	2	0	6	2	0	0
Stomach-4-8	0	30605	4	49	248	56	5	0	11	3	7	13	37	149	4	5359	2	4186	9	13	13	7	18	0	3	5	8	4	0	0	0	4	0	17	0	0	0	7	3	34	0	10	5	0	4	5	4	0	4
Stomach-5-9	4	26351	0	83	69	43	17	7	5	25	8	39	13	39	0	1980	10	1387	19	10	23	5	11	0	2	2	10	2	0	6	2	0	0	9	0	0	0	7	4	4	0	3	0	2	0	4	6	2	0
Stomach-5-10	0	2107	592	56	1127	82	13	5	11	44	13	21	97	726	0	6748	8	5781	12	11	31	6	28	0	5	2	30	0	0	3	2	2	7	16	2	0	5	20	19	46	0	27	5	15	4	2	22	2	1
Stomach-6-11	1	15080	0	27	225	60	2	0	2	0	20	16	57	32	3	4024	4	3558	8	10	28	6	32	0	4	7	0	5	7	6	0	16	8	21	2	0	2	18	9	23	0	60	9	3	0	4	7	0	0
Stomach-6-12	2	9697	0	14	267	75	6	6	3	31	27	19	39	71	9	3722	8	3488	10	16	37	6	43	0	8	5	4	4	4	13	0	10	9	27	0	0	2	17	14	17	0	39	2	0	0	4	15	0	0
Stomach-7-13	0	11101	0	19	144	127	0	17	10	0	40	4	32	81	3	2493	20	2464	2	15	49	5	51	0	14	4	18	4	10	10	2	5	9	39	0	0	3	25	14	21	0	84	28	0	4	4	19	0	0
Stomach-7-14	0	13276	0	4	184	46	0	17	4	7	20	0	34	131	4	2946	4	2599	0	4	29	4	20	0	0	4	9	2	2	7	0	2	5	18	3	2	2	0	10	12	0	40	5	0	0	0	10	0	0
Stomach-8-15	0	10700	378	5	389	59	0	0	2	29	6	0	95	241	0	4754	5	3319	0	4	10	5	12	0	3	0	34	2	0	0	5	3	0	15	0	0	2	25	4	24	0	8	9	16	4	3	9	0	1
Stomach-8-16	0	18516	125	5	531	41	0	0	0	7	5	2	110	271	0	2849	0	2093	2	2	6	2	6	0	0	0	13	0	0	39	2	0	2	8	0	0	0	14	5	15	0	3	6	14	0	0	5	0	0
Stomach-9-17	34	19302	10990	61	283	498	27	36	52	6	43	30	49	144	20	3430	62	2457	13	43	84	6	52	0	17	11	12	2	22	21	9	7	17	63	6	5	7	45	53	19	0	46	33	0	9	2	62	6	0
Stomach-9-18	53	16166	1993	218	314	328	52	0	42	0	53	49	68	62	7	5485	36	3444	29	31	86	13	95	0	14	9	37	2	6	19	4	4	15	44	12	5	10	40	41	20	0	46	18	7	7	2	41	6	0
Stomach-10-19	32	25681	7	27	129	157	9	4	11	2	28	12	27	102	2	3646	10	3210	30	33	45	15	18	0	11	9	16	10	7	0	8	7	10	28	0	0	16	20	24	21	0	38	8	15	0	0	37	2	0
Stomach-10-20	9	16173	85	13	95	42	4	0	0	4	8	5	23	46	0	7374	5	2377	8	15	9	4	11	0	5	2	5	0	2	0	0	0	3	3	0	0	12	3	0	13	0	11	0	0	0	0	2	0	0
Stomach-11-21	0	13538	0	44	198	24	15	0	0	10	0	9	102	132	0	3765	0	2241	15	3	0	0	5	0	0	0	8	5	0	10	0	0	2	6	0	0	0	0	3	14	0	2	0	11	0	0	0	0	0
Stomach-11-22	0	30569	23	3	73	35	0	0	0	0	2	0	23	94	0	2726	0	1407	2	0	0	0	4	0	0	0	9	18	0	0	0	0	0	0	0	0	0	3	0	6	0	0	2	12	0	2	0	0	0
Stomach-12-23	31	36959	0	0	735	17	0	0	0	0	3	2	173	22	0	2445	0	2449	0	0	3	3	3	0	0	0	0	5	0	3	0	0	0	6	0	0	2	0	0	8	0	0	0	0	3	0	0	0	0
Stomach-12-24	43	35116	0	7	1386	41	0	0	2	0	8	0	353	39	0	4005	0	4036	6	7	7	3	7	0	0	0	0	2	0	3	0	0	0	6	0	0	2	4	3	30	0	5	0	0	2	3	2	0	0
Stomach-13-25	28	27202	0	4	756	41	0	5	0	0	21	0	204	108	0	2397	2	3107	5	3	0	3	19	0	2	2	7	1	3	0	3	0	0	6	0	0	4	4	0	14	0	9	0	0	0	2	0	0	0
Stomach-13-26	202	25405	3	50	1025	404	8	10	12	13	197	18	134	615	0	927	17	1191	50	185	35	46	105	0	31	18	31	4	18	3	26	0	0	79	14	0	9	48	34	0	0	102	23	51	0	10	31	0	0
Stomach-14-27	0	36664	0	3	569	103	0	2	6	590	17	0	175	139	0	1705	13	2854	0	38	36	4	11	0	2	10	22	10	6	47	3	0	0	8	4	0	0	9	9	12	0	15	10	9	2	0	7	0	0
Stomach-14-28	5	39045	0	4	251	41	0	0	0	0	9	0	99	84	0	644	0	1435	2	10	12	0	5	0	0	7	6	6	0	31	0	2	0	8	0	0	0	4	3	0	0	6	11	2	0	0	3	0	2
Stomach-15-29	160	3720	0	35	449	466	6	7	10	8	41	7	108	27	0	9339	22	7092	9	135	67	15	135	0	34	5	0	0	11	8	11	13	8	84	6	0	18	43	62	57	0	60	52	0	15	8	75	0	1
Stomach-15-30	90	22929	0	21	140	489	6	9	6	5	9	4	31	73	0	4321	15	3785	6	59	46	7	72	0	15	0	2	9	10	3	8	4	5	50	0	2	15	45	59	28	0	21	35	0	13	9	45	0	0
Stomach-16-31	116	7847	2	8	2202	251	3	0	2	506	71	0	165	518	0	10540	19	8872	5	24	53	5	44	0	13	10	108	0	12	8	0	0	3	41	0	3	5	53	26	80	0	66	7	35	0	2	22	5	0
Stomach-16-32	31	28875	0	10	218	89	2	2	2	3	41	2	68	142	0	4687	12	4051	2	7	32	3	28	0	6	7	5	2	2	13	0	0	0	24	2	0	0	25	12	32	0	26	9	6	0	2	18	4	0
Stomach-17-33	0	30494	2	0	173	122	0	22	0	0	20	0	94	93	0	1353	10	1875	0	17	46	17	38	0	9	13	11	11	0	30	0	5	3	38	2	0	2	23	19	6	0	60	21	15	6	9	9	0	0
Stomach-17-34	5	26877	0	6	151	72	0	89	0	2	12	5	129	82	0	1824	4	1975	4	9	18	8	25	0	2	4	12	10	0	14	2	16	2	19	0	0	0	12	9	8	0	34	15	2	0	4	7	0	1
Stomach-18-35	0	5560	4614	11	781	160	2	66	39	0	44	4	169	254	9	7659	14	7204	2	38	52	6	36	0	21	4	63	2	6	13	9	15	9	61	9	0	3	29	42	99	3	95	12	53	11	3	57	7	0
Stomach-18-36	6	22403	7	4	344	42	0	17	11	40	11	2	55	275	4	3030	6	2774	3	10	16	4	5	0	9	0	29	9	5	11	0	0	3	19	5	2	0	8	7	26	0	15	0	9	0	2	9	0	0
Stomach-19-37	0	7218	0	28	903	413	6	22	32	7	85	14	68	695	12	5069	25	4019	8	148	161	16	136	0	29	61	14	0	13	209	9	18	100	101	9	0	0	41	62	58	0	151	49	6	21	14	24	2	0
Stomach-19-38	1	20750	0	34	190	73	5	8	7	0	16	12	58	162	4	4644	7	3766	9	14	30	4	25	0	7	19	8	2	5	35	2	23	13	16	8	2	4	12	10	19	0	71	13	3	4	4	9	0	1
Stomach-20-39	32	16339	2	46	56	21	17	0	0	0	2	9	6	8	0	2948	0	1628	10	4	2	0	10	0	0	0	0	2	0	0	0	0	2	4	2	0	6	0	4	2	0	2	17	0	0	0	3	0	0
Stomach-20-40	55	18107	0	551	359	166	172	24	18	4	16	167	82	76	4	5508	10	6872	160	80	47	14	117	0	7	5	10	0	4	4	6	3	10	25	0	0	4	40	30	50	0	43	57	4	4	13	37	0	5
Stomach-21-41	0	12218	2	28	461	129	0	25	37	0	40	15	76	547	0	4922	8	4154	5	34	13	3	49	0	8	19	7	0	2	21	4	2	27	52	0	0	2	89	39	38	0	91	9	21	5	0	46	0	0
Stomach-21-42	2	26189	0	17	278	250	0	6	31	122	10	4	43	186	0	4049	23	3686	3	15	33	2	56	0	17	9	0	8	0	13	4	2	8	50	0	0	0	27	12	27	0	73	16	11	2	4	30	4	0
Stomach-22-43	53	20455	3	41	287	255	3	15	31	0	37	21	60	388	4	5505	25	4227	9	155	84	19	63	0	13	16	7	7	30	2	6	17	29	68	4	6	5	70	79	36	4	152	60	8	15	6	64	17	0
Stomach-22-44	19	15940	2	16	463	117	6	18	18	0	16	10	100	278	4	5488	16	4567	11	43	51	5	46	0	8	9	26	7	16	4	6	17	11	32	2	4	0	22	34	38	0	59	27	24	9	9	31	6	1
Stomach-23-45	1	11724	0	40	470	331	8	46	9	2	21	13	94	520	0	3375	6	2395	19	9	9	15	35	0	8	9	57	5	0	11	8	32	0	42	5	3	5	65	27	34	0	84	15	28	2	15	11	0	1
Stomach-23-46	0	33623	0	14	78	13	0	0	0	0	2	8	6	155	0	975	0	468	9	0	0	0	2	0	0	0	0	14	0	0	0	0	0	0	0	0	0	0	0	0	0	0	0	2	0	0	0	0	0
Stomach-24-47	0	827	4695	52	695	344	3	24	6	2	21	3	155	218	5	12046	25	11897	7	67	105	10	64	0	32	19	83	0	32	26	7	20	11	78	5	8	10	43	46	102	3	109	50	14	21	9	57	0	0
Stomach-24-48	0	28329	0	28	157	114	0	4	5	0	11	5	42	176	9	5446	8	3542	4	17	55	8	32	0	9	2	13	6	8	8	2	2	0	35	0	0	0	20	22	44	3	31	18	12	5	8	27	0	0
Ileum-1-1	22	9204	3	0	4	2213	0	0	127	76	82	4	0	9	13	0	96	0	0	1016	544	85	355	0	106	18	0	4	83	0	12	0	72	511	91	7	4	179	213	0	10	481	321	0	29	12	111	3	0
Ileum-1-2	499	9047	0	3508	871	201	71	27	0	8	13	1384	207	6227	0	112	4	34	236	0	4	4	16	0	3	11	13	11	3	0	0	0	0	7	0	0	2	0	0	8	0	0	0	38	0	8	0	0	0
Ileum-2-3	11	28430	3	749	180	5	43	3	0	25	2	340	0	0	0	10	0	12	158	3	2	0	0	0	2	0	0	28	0	2	0	0	0	0	0	0	0	0	2	0	0	0	0	0	0	25	0	0	0
Ileum-2-4	1133	23682	0	745	86	8	40	0	0	0	5	474	3	11	0	5	2	2	290	0	4	0	0	0	0	0	0	48	0	6	0	0	0	0	0	0	99	4	0	0	0	5	0	4	0	33	2	0	0
Ileum-3-5	82	11038	0	3430	978	325	352	22	67	0	23	5880	4	294	46	18	13	6	119	27	14	3	25	0	8	4	0	19	0	0	2	0	0	11	0	5	0	12	2	0	4	15	4	21	2	21	3	3	0
Ileum-3-6	19	19050	3	3719	4054	276	1663	38	25	8	21	2329	8	2148	45	70	5	82	211	53	15	0	18	0	4	3	0	31	0	0	0	3	2	11	0	0	0	7	5	2	2	8	2	44	3	45	8	0	0
Ileum-4-7	131	33503	1624	105	23	36	8	0	0	3	2	33	0	0	0	2	0	0	7	4	4	0	7	0	0	2	0	45	0	8	0	0	0	3	0	0	0	3	0	0	0	21	0	0	5	6	0	0	0
Ileum-4-8	7	38979	42	1039	99	38	103	3	9	2	3	61	0	0	4	63	2	18	58	0	0	0	2	0	0	0	0	26	0	2	0	0	0	0	0	0	0	2	0	3	0	2	2	2	0	77	0	0	0
Ileum-5-9	11	27935	0	419	166	132	16	95	61	0	8	183	5	4	13	0	10	0	5	7	13	5	12	0	5	3	0	13	0	3	0	0	0	12	0	0	2	5	8	0	0	3	5	7	7	9	3	0	0
Ileum-5-10	1944	5813	981	6723	1742	444	3357	10	33	2	24	4275	10	1245	3	8	29	8	2644	18	37	21	62	0	9	8	0	24	0	0	2	0	3	11	0	0	4	33	29	0	2	2	4	17	11	6	8	0	0
Ileum-6-11	397	27636	5	221	39	42	12	13	0	0	12	90	0	2	4	3	6	3	67	0	2	0	2	0	2	4	0	29	2	0	0	0	0	0	0	0	0	0	0	0	0	2	0	0	0	0	0	0	0
Ileum-6-12	12	14506	0	4157	492	93	554	56	0	0	39	1732	6	8	8	7	10	14	2096	7	15	3	14	0	5	9	0	27	4	7	0	9	0	0	0	0	2	8	8	0	0	0	0	2	0	45	0	0	0
Ileum-7-13	4	24342	2	1219	2388	155	24	78	13	0	43	260	50	4	21	25	34	21	40	4	37	2	7	0	17	7	0	42	9	5	5	0	0	0	0	0	0	6	2	2	0	2	2	10	3	8	3	0	0
Ileum-7-14	8	21800	0	106	661	7	18	3	0	0	5	14	6	63	2	8	0	4	48	0	2	0	3	0	2	0	0	13	0	0	0	0	0	0	0	0	0	2	0	0	0	0	0	5	0	2	0	0	0
Ileum-8-15	0	26766	2251	187	111	44	0	0	0	11	4	2647	34	0	0	54	0	17	0	2	0	0	5	0	0	0	0	22	0	0	0	0	0	0	0	0	0	2	0	0	0	0	0	5	0	0	0	0	0
Ileum-8-16	7	20943	257	701	158	3	5	0	0	5	0	3253	42	15	0	8	0	0	4	0	0	0	2	0	0	0	0	9	0	0	0	0	0	0	0	0	0	3	0	2	0	0	0	5	0	0	0	0	0
Ileum-9-17	13641	12199	4025	1030	1160	420	99	89	70	49	39	38	47	48	54	40	30	25	21	18	14	12	32	8	8	16	6	10	5	7	6	4	8	4	4	4	4	4	9	3	3	5	3	4	4	3	6	2	2
Ileum-9-18	745	10184	634	13628	1643	300	774	10	21	16	43	1311	83	130	24	46	22	15	238	15	23	8	30	0	5	12	0	31	5	3	3	0	5	7	0	2	8	6	8	10	0	3	0	11	2	11	9	2	0
Ileum-10-19	1394	35434	466	30	105	45	0	3	11	0	3	3	3	47	10	11	2	11	16	2	6	0	0	0	3	2	0	70	0	0	0	0	0	2	0	0	2	0	0	2	0	0	0	37	0	0	0	0	0
Ileum-10-20	1373	30135	3582	145	565	44	18	5	2	2	5	4	16	247	2	10	0	7	44	10	8	2	2	0	3	4	5	46	0	0	0	0	0	0	0	0	12	3	7	5	0	0	0	14	0	0	0	0	0
Ileum-11-21	3	12322	64	10453	925	21	647	0	2	8	0	2239	373	31	0	32	0	23	3515	0	0	0	0	0	0	0	0	36	0	0	0	0	0	0	0	0	0	2	0	10	0	0	0	23	0	8	0	0	0
Ileum-11-22	0	40191	1994	2	185	20	0	6	0	0	0	0	84	11	0	28	0	7	0	2	0	0	2	0	2	0	0	70	0	0	0	2	0	0	0	0	0	0	0	4	0	0	2	14	0	0	0	0	0
Ileum-12-23	7	41186	3	4	141	7	0	0	0	0	2	0	8	0	0	0	0	0	0	0	0	0	0	0	0	0	0	41	0	0	0	0	0	0	0	0	0	0	0	0	0	2	0	0	0	0	0	0	0
Ileum-12-24	1519	62473	0	298	327	25	0	0	0	355	2	16	32	6	0	18	3	6	3	0	5	0	9	0	0	2	0	56	0	6	0	0	0	2	0	0	0	3	2	0	0	4	0	0	0	0	2	0	0
Ileum-13-25	21	31602	0	72	674	9	2	0	0	22	7	6	60	0	0	40	0	10	9	0	0	0	0	0	0	0	0	17	2	0	0	0	0	0	0	0	14	0	0	0	0	3	0	8	0	0	0	0	0
Ileum-13-26	31	26177	0	66	1243	373	0	5	0	2	43	0	62	9	0	57	2	16	3	14	11	9	44	0	2	6	0	28	5	0	0	0	0	19	0	0	43	9	7	0	0	53	5	46	2	0	28	0	0
Ileum-14-27	545	20175	3	7	569	15	0	2	0	2	4	2	9	2	0	4	2	0	0	2	0	0	0	0	0	0	0	9	0	3	0	0	0	0	0	0	4245	0	0	0	0	9	2	3	0	0	0	0	0
Ileum-14-28	160	24588	0	40	355	55	0	2	0	0	7	0	16	21	0	5	0	0	6	3	3	3	7	0	0	3	0	32	0	4	0	0	0	0	0	0	0	0	0	0	0	0	0	9	0	2	0	0	2
Ileum-15-29	8707	1074	0	131	23	68	27	3	0	7	4	18	2	0	0	7	3	0	12	3	0	0	2	4	0	0	0	9	0	0	0	0	0	0	0	0	7	0	0	0	0	0	0	0	0	0	0	0	0
Ileum-15-30	481	25212	0	80	246	482	7	16	35	0	26	29	16	4	0	9	33	6	30	22	13	12	34	0	13	8	0	14	4	0	4	0	0	5	0	2	10	10	18	0	0	17	0	0	4	0	3	0	0
Ileum-16-31	42	23961	0	122	3630	85	40	5	2	51	51	10	6	15	0	98	15	33	9	7	9	0	7	0	6	0	0	28	2	3	0	0	0	0	0	0	0	7	2	0	0	0	0	9	0	0	0	0	0
Ileum-16-32	2	35466	0	0	37	7	0	0	0	0	3	2	0	8	0	15	4	11	0	0	0	0	0	0	0	0	0	52	0	0	0	0	0	0	0	0	0	0	0	0	0	0	0	0	0	0	0	0	0
Ileum-17-33	0	35125	0	32	379	86	0	37	0	0	23	0	26	0	0	13	9	6	0	2	3	4	5	0	7	5	0	51	0	4	0	0	0	5	0	0	0	4	2	0	0	0	0	23	0	6	0	0	0
Ileum-17-34	52	26184	2	269	228	96	2	339	2	109	17	35	30	2	0	13	0	9	126	0	6	4	9	0	4	6	0	67	0	6	0	6	0	4	0	0	6	2	2	0	0	3	2	27	0	2	0	0	0
Ileum-18-35	114	12759	27863	5	773	29	2	2	2	0	6	4	6	271	3	0	3	0	2	6	2	0	2	0	3	2	0	30	0	14	0	0	0	4	0	0	0	0	0	0	0	3	0	12	0	0	4	0	0
Ileum-18-36	133	21340	0	75	4246	7	5	21	2	0	0	3	6	175	0	11	0	5	17	0	0	0	0	0	0	0	0	49	0	0	0	0	0	0	0	0	11	0	0	0	0	0	0	20	0	0	0	0	0
Ileum-19-37	49	18765	5	7165	1815	94	693	63	11	74	18	720	36	227	20	39	5	29	1469	4	17	4	10	0	7	15	0	17	0	5	0	0	0	5	0	0	105	5	2	5	2	0	0	11	4	8	4	0	3
Ileum-19-38	4	31034	0	375	202	26	27	9	4	2	2	132	6	1467	0	7	0	6	436	0	4	0	4	0	4	3	0	62	0	2	0	0	0	0	0	0	0	0	0	0	0	0	0	2	0	6	2	0	0
Ileum-20-39	457	26101	0	1236	268	47	158	24	0	14	7	123	31	35	2	92	0	49	239	8	5	6	17	0	3	0	0	10	0	0	0	0	0	0	0	0	20	3	2	3	0	3	3	5	0	0	2	0	2
Ileum-20-40	12640	27065	0	40	380	257	8	20	10	0	12	2	4	2	6	45	4	61	4	26	15	8	21	8	8	3	0	28	7	0	3	0	11	18	0	0	38	15	34	0	0	39	6	0	2	0	7	0	0
Ileum-21-41	10	42374	0	2177	1564	183	9	14	15	0	11	693	17	191	0	32	11	12	25	24	18	5	10	0	9	2	0	48	0	2	2	2	10	12	0	0	0	9	32	0	0	70	7	45	4	224	6	0	0
Ileum-21-42	15	31217	0	234	1926	279	29	6	23	0	12	57	12	6	0	17	20	14	105	0	8	2	18	0	15	8	0	28	0	5	2	0	0	2	0	3	0	6	2	6	0	56	0	34	0	8	11	0	0
Ileum-22-43	219	43283	7	228	152	135	33	5	6	0	19	16	0	122	19	6	16	2	50	24	0	2	2	0	0	7	0	66	14	0	0	0	0	0	0	10	0	2	0	4	7	33	6	3	0	4	2	0	0
Ileum-22-44	0	28160	0	511	231	19	47	15	4	18	4	111	10	0	3	105	0	43	74	4	8	0	2	0	3	0	0	40	0	2	0	0	0	0	0	0	0	2	2	3	0	2	2	17	0	2	0	0	0
Ileum-23-45	138	33884	3	269	1506	46	67	0	0	21	3	171	16	2	0	16	0	7	171	0	0	0	0	0	0	2	0	47	0	0	0	0	0	0	0	0	0	2	2	2	0	0	0	7	0	2	2	0	0
Ileum-23-46	487	41052	2	390	884	17	2	0	0	5	0	37	6	4	0	151	0	32	84	0	0	0	0	0	0	0	0	48	0	0	0	0	0	0	0	0	0	2	0	0	0	0	0	0	0	2	0	0	0
Ileum-24-47	11783	1127	9837	363	1669	232	152	34	9	32	34	33	181	1138	46	209	22	59	232	16	16	9	28	1	11	7	4	11	8	4	3	0	4	11	0	2	23	8	15	16	3	8	2	74	3	9	6	0	0
Ileum-24-48	2	45075	0	37	119	115	9	11	2	0	32	39	35	18	34	39	20	31	7	11	17	8	16	0	7	3	0	37	7	0	0	0	0	4	0	0	98	7	10	3	0	0	7	10	2	21	4	0	0
Negative control 1	0	26	0	0	0	0	0	0	0	0	0	0	0	0	0	86	0	20	0	0	0	0	0	0	0	0	0	0	0	0	0	0	0	0	0	0	0	0	0	0	0	0	0	0	0	0	0	0	0
Negative control 2	0	0	0	0	0	0	0	0	0	0	0	0	0	0	0	7	0	2	0	0	0	0	0	0	0	0	0	0	0	0	0	0	0	0	0	0	0	0	0	0	0	0	0	0	0	0	0	0	0
Caecum-1-1	43	7511	538	162	183	4583	5	0	0	0	535	66	0	11	0	0	320	0	7	433	598	84	530	0	97	180	0	15	176	0	21	0	82	798	29	7	0	307	194	0	10	1283	970	0	177	36	162	0	0
Caecum-1-2	8	5544	0	10	52	6385	0	0	0	0	173	2	4	37	0	0	96	5	0	604	315	111	686	0	11	84	0	19	124	0	17	0	22	705	0	3	2	335	244	0	10	1015	725	0	69	128	87	0	0
Caecum-2-3	2	14080	2	10	66	1287	0	0	0	160	243	27	0	9	4	2	101	2	3	367	680	37	633	0	48	337	0	35	64	1834	12	0	161	735	49	0	0	285	156	0	12	3009	503	0	26	265	150	0	0
Caecum-2-4	63	9774	0	65	14	861	0	0	7	10	148	31	0	0	10	0	155	0	10	360	451	18	599	0	42	272	0	15	18	1081	6	0	108	418	225	0	14	255	69	0	3	1565	289	0	117	184	107	0	0
Caecum-3-5	67	4406	0	231	56	1462	77	0	46	3	393	809	0	4	217	0	72	5	17	157	418	22	950	0	24	29	0	8	0	3	21	0	91	403	248	10	0	246	126	0	12	3632	329	0	66	100	196	24	2
Caecum-3-6	5	11284	0	22	67	2652	2	0	105	8	86	181	0	98	0	2	112	3	0	1516	692	14	475	0	61	37	0	14	0	0	21	0	57	449	78	45	0	239	74	0	12	1417	616	0	222	64	174	6	0
Caecum-4-7	281	11650	11	5	8	2821	0	0	119	64	188	0	0	0	14	2	211	0	0	60	607	13	450	0	89	14	0	21	4	0	30	0	3	576	181	14	0	355	49	0	14	828	242	0	105	88	108	21	0
Caecum-4-8	14	9158	0	2	2	642	0	0	339	128	638	4	0	0	248	2	633	0	0	4	673	134	1755	0	160	66	0	8	125	160	37	0	437	1373	730	0	0	94	142	0	18	1672	858	0	770	46	337	14	0
Caecum-5-9	12	5542	0	300	14	2367	37	2	30	351	417	93	2	10	0	0	327	2	25	529	685	131	644	0	47	263	0	4	0	0	52	0	21	625	54	44	0	305	298	0	5	188	97	2	59	116	486	97	0
Caecum-5-10	8	4568	27	353	24	1986	54	0	160	3	69	257	0	2	0	0	125	0	34	579	269	36	345	0	64	122	0	3	35	87	21	0	78	368	117	10	0	411	177	0	19	266	152	0	57	84	175	7	0
Caecum-6-11	665	7529	6	26	4	1748	0	0	0	8	1127	82	0	0	0	0	103	0	1	898	748	22	482	0	14	529	0	6	272	26	0	0	26	720	0	0	0	460	414	0	2	304	23	0	7	219	338	0	0
Caecum-6-12	5	5272	0	32	12	1673	22	0	0	0	195	270	0	0	54	0	143	0	16	197	643	22	1572	0	21	377	0	8	88	924	4	0	352	467	2	0	0	171	126	0	9	1477	316	0	22	36	142	0	0
Caecum-7-13	410	3869	13273	1046	6208	221	393	14	0	3	13	322	62	669	0	32	4	15	61	0	4	5	13	0	0	6	4	13	0	5	0	0	0	2	0	0	2	6	2	5	3	0	0	26	0	0	2	0	0
Caecum-7-14	2	4263	0	43	96	2715	4	4	6	7	531	8	0	2	11	0	91	3	0	144	283	22	325	0	16	280	0	11	108	0	7	0	30	325	120	62	0	111	64	0	10	1300	221	0	113	147	174	64	0
Caecum-8-15	3	3881	12	9	2	5346	0	0	2	4	47	24	0	0	0	0	133	7	0	283	263	308	339	0	29	83	0	7	145	0	7	0	96	672	5	0	0	261	162	0	5	1509	144	0	2	101	52	0	0
Caecum-8-16	0	11155	286	37	13	4769	3	0	0	2	176	443	5	0	0	4	0	0	3	14	9	136	185	0	14	45	0	13	0	0	35	0	0	435	0	0	0	3281	464	0	3	857	340	0	164	726	312	0	0
Caecum-9-17	3670	4074	102	4	4	3417	0	0	32	146	343	8	0	12	3	0	476	0	0	544	458	157	808	0	91	245	0	7	240	160	35	0	100	746	98	25	0	358	279	0	19	1374	97	0	54	21	199	169	0
Caecum-9-18	22	1248	154	76	101	4794	4	0	23	30	555	42	7	52	3	2	168	0	0	808	1237	271	1377	0	112	249	0	10	0	0	31	0	295	730	58	40	0	670	250	0	15	538	382	0	96	90	354	42	0
Caecum-10-19	27	6729	8	13	161	2768	0	0	0	0	814	35	0	11	68	4	247	6	0	456	1381	203	1953	0	186	292	0	17	341	1076	22	0	323	575	218	0	4	369	379	2	29	1908	369	0	112	56	268	0	0
Caecum-10-20	324	5493	14	0	7	2700	0	0	86	18	1055	0	0	17	11	0	350	0	0	1413	1198	104	1172	0	105	565	0	13	248	109	26	0	245	862	22	46	0	1213	271	0	22	798	587	0	140	335	699	60	0
Caecum-11-21	4	5834	2	61	39	9204	3	0	0	0	156	11	12	0	0	0	102	0	12	342	68	45	902	0	0	87	0	44	0	0	2	0	0	462	0	0	0	440	303	0	8	310	30	0	62	172	13	0	0
Caecum-11-22	3	12318	14	2	4	9286	0	0	9	0	341	0	9	0	6	0	412	0	0	16	173	38	380	0	62	273	0	31	207	0	15	0	115	791	0	0	0	1066	1134	0	13	542	1052	0	129	165	195	13	0
Caecum-12-23	12	9379	3	0	4	5851	0	0	3	67	742	0	0	0	0	2	390	0	0	1621	600	256	2103	0	74	585	0	33	2	1147	16	0	0	808	137	0	0	365	235	0	24	1356	300	0	277	158	1462	0	0
Caecum-12-24	118	9639	0	0	3	6370	0	0	0	14	628	0	0	0	2	0	1786	0	0	504	1614	447	1067	0	30	1353	0	20	0	7	15	0	0	1283	407	0	0	244	502	0	22	2858	192	0	161	113	288	0	0
Caecum-13-25	2	3310	0	0	8	6346	0	0	35	2	324	0	0	5	0	0	134	0	0	2365	713	606	1216	0	72	41	0	4	19	0	33	0	0	1099	0	0	0	170	325	0	2	1289	64	0	0	62	898	5	0
Caecum-13-26	41	5229	0	7	24	4589	0	0	0	22	319	0	0	7	0	0	126	0	1	653	127	329	1593	0	16	418	0	7	1171	0	28	0	0	668	114	4	9	246	56	0	10	1746	520	0	128	259	899	3	0
Caecum-14-27	202	10175	7	0	30	3269	0	0	0	33	1189	0	0	2	0	0	299	0	0	379	745	146	912	0	21	350	0	34	751	791	13	0	0	631	106	0	409	160	640	0	15	2874	1066	0	148	507	433	0	0
Caecum-14-28	11	6932	0	0	16	3581	0	0	30	2	688	0	0	0	0	0	626	0	0	1684	949	213	325	0	81	245	0	24	0	3928	22	0	1	558	0	3	0	97	209	0	15	546	268	0	38	23	474	0	0
Caecum-15-29	4997	1237	0	8	9	5747	0	0	0	7	276	3	0	6	0	0	181	2	0	1560	401	158	2190	0	133	518	0	12	142	28	31	0	41	954	5	15	0	201	883	0	3	389	116	0	89	8	986	5	0
Caecum-15-30	279	4369	0	2	13	831	2	0	65	18	170	0	0	0	0	0	107	0	0	3548	1494	132	1076	0	209	109	0	14	0	410	37	0	307	1208	60	0	0	1673	308	0	19	3605	392	0	276	630	353	0	0
Caecum-16-31	27	5092	6	0	147	5251	0	0	0	4	2751	2	0	28	0	0	351	2	0	1414	1403	187	2049	0	264	161	0	25	1312	199	8	0	350	1392	0	0	0	1112	365	0	42	629	465	0	80	85	359	9	0
Caecum-16-32	5	20638	0	2	16	3570	0	0	16	0	608	0	0	0	0	0	792	0	0	1929	1479	68	1447	0	115	484	0	30	118	3039	2	0	115	925	0	8	0	276	395	0	26	871	162	0	63	36	323	59	0
Caecum-17-33	5	15669	0	0	44	3876	0	8	3	7	276	0	13	0	0	2	334	0	0	658	1293	398	997	0	39	738	0	24	0	81	0	0	186	723	0	0	0	1165	281	0	9	387	364	0	24	501	209	0	0
Caecum-17-34	3	8323	0	4	0	1397	0	8	0	6	45	0	4	3	2	0	193	0	0	270	489	99	1161	0	111	302	0	22	0	1729	4	0	132	1096	91	0	0	454	357	0	19	2906	290	0	148	423	363	0	0
Caecum-18-35	75	4856	1351	0	56	4281	0	0	17	26	967	0	0	131	57	2	1102	0	0	647	889	325	728	0	298	312	0	20	57	243	39	0	218	780	195	5	0	467	120	0	18	2132	219	2	85	178	321	6	0
Caecum-18-36	53	3559	0	6	263	3100	3	0	29	12	485	0	0	9	7	0	140	0	0	574	280	30	544	0	70	135	0	14	0	0	27	0	27	332	248	2	0	178	356	0	5	1130	388	0	105	47	128	11	0
Caecum-19-37	6	4719	2	11	44	2380	4	0	62	7	302	4	3	14	50	0	119	2	3	492	622	40	949	0	61	333	0	10	45	389	9	0	175	591	137	0	2	315	89	0	12	729	510	0	219	24	302	0	0
Caecum-19-38	0	8267	0	10	21	1629	3	0	0	3	398	1	0	4	6	0	122	0	0	2225	943	104	1455	0	117	654	0	13	221	1642	0	0	363	751	128	2	0	340	482	0	16	2826	911	0	135	252	257	0	0
Caecum-20-39	21	828	3	20	0	7752	0	2	101	3	151	7	0	0	21	2	249	0	0	952	820	103	1266	0	130	426	0	14	494	184	57	0	245	1139	430	25	5	1585	202	0	8	520	953	0	410	260	998	0	0
Caecum-20-40	314	1766	0	7	50	6885	0	0	230	6	320	10	0	2	0	2	192	3	0	2459	1196	773	815	0	418	231	0	14	0	108	103	0	1115	1170	9	0	3	508	1782	2	17	1899	833	0	153	52	173	13	0
Caecum-21-41	0	10505	0	0	22	2169	0	0	128	19	315	0	0	3	0	0	139	0	0	1700	394	30	468	0	142	31	0	8	0	1137	24	0	68	683	11	0	0	184	342	0	11	1068	623	0	20	49	92	0	0
Caecum-21-42	3	6173	0	0	22	3226	0	0	116	25	195	5	0	0	0	0	603	3	0	74	523	60	1023	0	111	62	0	11	345	231	11	0	203	536	93	0	0	576	69	0	20	967	541	0	298	74	376	0	0
Caecum-22-43	40	15150	5	46	53	3232	4	0	2	0	754	88	0	5	4	2	198	0	0	2566	1258	164	1838	0	58	348	0	15	27	0	11	0	4	524	2	2	0	594	292	0	13	1541	270	0	114	286	579	4	0
Caecum-22-44	3	4423	0	39	154	1960	0	0	70	21	32	57	0	2	49	0	101	2	4	2065	277	13	352	0	21	59	0	10	790	0	9	0	222	499	85	56	0	359	438	0	10	381	255	0	26	16	20	8	0
Caecum-23-45	8	2776	2	7	26	7466	4	0	0	0	511	2	12	0	0	0	5	0	0	840	7	114	1020	0	4	44	0	13	0	0	18	0	0	530	0	2	0	1391	771	0	21	296	647	0	2	234	0	8	0
Caecum-23-46	3	5954	0	24	25	7199	0	0	3	0	1214	1	5	6	0	0	222	2	0	30	555	51	1492	0	63	66	0	15	0	0	85	0	0	1084	7	0	0	1422	239	0	17	287	318	0	0	486	170	8	0
Caecum-24-47	490	1573	228	2	42	4636	0	0	0	0	455	5	2	30	6	0	291	6	0	397	1222	368	1789	0	425	168	0	11	458	9	25	0	522	1427	192	0	0	1119	266	4	22	603	567	0	450	78	834	0	0
Caecum-24-48	10	15544	0	2	21	3219	0	0	12	35	523	5	0	2	137	0	450	0	0	1007	1216	56	816	0	64	301	0	6	278	2293	9	0	274	1077	363	0	20	461	356	0	16	1816	581	0	166	217	337	0	0
[truncated: 312 more columns]
